# Supplementary material for: Adipose‐derived stem cell exosomes alleviate TGF‐β1‐induced urethral stricture fibrosis by suppressing the TGF‐β/Smad pathway and downstream PDGFR‐β/RAS/ERK signaling
Source: J Cell Commun Signal. 2025 Jun 12;19(2):e70025. doi: 10.1002/ccs3.70025 (PMC12162353; doi:10.1002/ccs3.70025)
Supplement: Supplementary file 1 — Table S1 [file CCS3-19-e70025-s001.xlsx]

## Sheet: Down_US_vs_Control
	baseMean	log2FoldChange	lfcSE	stat	pvalue	padj
Spink7	121.956435875469	-1.32114	0.369617171324751	-3.57435	0.000351092488949808	0.32105213786404
Klk12	318.49960849003	-0.785677	0.231413759985211	-3.39512	0.000685989701342293	0.590395018843476
Aqp5	58.2579223452493	-0.864862	0.257252713707494	-3.36192	0.000774032366805249	0.629159308818199
Acta1	16.8449625998674	-2.25036	0.68180887227656	-3.30057	0.000964873800373488	0.743003609119184
Klk10	96.2718375183964	-0.693671	0.212169826217302	-3.26942	0.00107769748169875	0.788389592736718
Krtdap	1970.69938444722	-0.795313	0.249261371051436	-3.19068	0.00141938463764831	0.943955301519654
Cldn17	47.8108798833078	-0.867318	0.274923699994783	-3.15476	0.00160629804021381	1
Scd	14.5355149281686	-2.6608	0.852936260695751	-3.11957	0.00181114286897426	1
Rptn	498.536101525237	-0.878553	0.292414159062899	-3.00448	0.00266033299083808	1
Dbi	487.319083362729	-0.53668	0.180022020815009	-2.98119	0.00287132354993499	1
Klk13	249.799533776585	-0.607249	0.207644079047751	-2.92447	0.00345043162090523	1
Krt12	29.5484371717505	-0.887509	0.305994261222914	-2.90041	0.00372675424620903	1
Glrx	303.049446133082	-0.707439	0.248409360700438	-2.84788	0.00440122002545241	1
Tmem45a2	253.951114083717	-0.531835	0.188395499803154	-2.82297	0.00475806082412132	1
Smr3b	21.7325471133545	-6.33082	2.26564137475527	-2.79427	0.00520169317817985	1
Ccl11	22.7749450330042	-1.03231	0.372444351800715	-2.77171	0.00557621104062944	1
Il36a	47.7421171638898	-0.928961	0.337778757129497	-2.75021	0.00595578653600054	1
Errfi1	53.9491876852256	-0.677761	0.250058484047309	-2.71041	0.00671999953825972	1
Tmprss11a	238.639299129654	-0.590566	0.22163916938303	-2.66454	0.00770937194763332	1
Klk8	70.648161869293	-0.618037	0.232238915559423	-2.66121	0.00778594180061594	1
Fads2b	292.947755362655	-0.627527	0.235897273050647	-2.66017	0.00781014295425773	1
Spink5	288.172320336618	-0.674305	0.255584590211221	-2.63829	0.00833264157008455	1
Slpi	1146.50088178844	-0.614714	0.235418549842501	-2.61115	0.00902370211921015	1
Csta	285.29648064505	-0.795606	0.305829022709193	-2.60147	0.0092824167367228	1
Nt5c3a	28.2889052919661	-0.577504	0.222109158707597	-2.60009	0.00931996771891812	1
Klk9	66.6811046711838	-0.579371	0.232906412055991	-2.48757	0.0128619225721725	1
Krt23	65.3855848855662	-0.467926	0.189001516274388	-2.47578	0.0132945386416657	1
Asprv1	359.67704191821	-0.545769	0.223590839096825	-2.44093	0.0146495106642127	1
Cpa4	34.2445974714471	-0.633324	0.261077385523114	-2.42581	0.0152743626333859	1
Rgcc	13.5620826265643	-0.719008	0.298116302528449	-2.41184	0.0158723661968453	1
Mboat2	18.1236298381826	-0.676282	0.28161392250519	-2.40145	0.0163302479359578	1
Thy1	96.0635569313283	-0.45256	0.188670082409982	-2.39868	0.0164541251163104	1
Dbp	78.6066270130778	-0.531452	0.224010432200027	-2.37244	0.0176709667402283	1
Rsrp1	73.8554208287523	-0.407809	0.172530961497632	-2.36369	0.0180940846001643	1
Gdpd3	21.403366391088	-0.630912	0.267400629330076	-2.35943	0.018303219230433	1
RGD1562885	416.353222727956	-0.584223	0.248313428399322	-2.35276	0.0186344122607512	1
Ide	75.4487856110714	-0.503692	0.215401609640109	-2.33838	0.0193673186916401	1
Il36g	25.3283550880564	-0.665693	0.285485383352775	-2.33179	0.0197116199842547	1
Defb5	259.043367772305	-0.9153	0.393027812558348	-2.32884	0.0198673569256475	1
Myl6	289.745664189642	-0.230547	0.0990214381804872	-2.32826	0.0198984230028575	1
Sprr3	909.363669865799	-0.526247	0.227412360425011	-2.31406	0.0206641992894448	1
Elovl7	37.835888235432	-0.439705	0.190206425535406	-2.31173	0.0207927296122125	1
Lpo	8.58893373568699	-1.36177	0.595152264243968	-2.2881	0.0221319648680995	1
Teddm3	270.832062086707	-0.716484	0.314502084395385	-2.27815	0.022717393493393	1
Fcrl2	5.65392251862901	-1.25715	0.554418851673884	-2.26751	0.0233590672951353	1
Slurp2	22.4865964248416	-0.622976	0.275055599450332	-2.26491	0.0235182480595925	1
Pcolce	153.933194995033	-0.600826	0.266645013380861	-2.25328	0.0242415784723251	1
Coq10b	33.7257468661694	-0.501939	0.224453319016592	-2.23627	0.0253338904663652	1
Krt78	102.710980442171	-0.490919	0.220011	-2.23134	0.0256586004932434	1
Slc37a2	26.0144256105052	-0.52046	0.233869000035913	-2.22544	0.0260520046021597	1
Btc	8.37318023577328	-0.873433	0.393031916929483	-2.2223	0.0262633216658623	1
Cyp2f4	37.3668603420689	-0.717713	0.323228691119243	-2.22045	0.0263881806686488	1
Ace2	25.1910859761942	-0.577945	0.260348776759808	-2.21989	0.026426353543225	1
Scp2	61.1470448285008	-0.327689	0.147785315937097	-2.21733	0.0266003787013102	1
Oprpn	1.42322674777881	-3.90758	1.76501887007897	-2.2139	0.0268356381461639	1
Defb4	1496.35597326078	-0.574702	0.259656550687712	-2.21331	0.0268759584991425	1
Hsd17b14	13.8262798472135	-0.767987	0.347940962451791	-2.20723	0.0272976608119753	1
Leng8	17.4658101941503	-0.615249	0.279658378578778	-2.2	0.027806683899008	1
Serpinb10	48.8624202864058	-0.490187	0.223425287704385	-2.19397	0.0282378513960767	1
Ndufa4	216.168533172773	-0.299128	0.137001549146895	-2.18339	0.0290070448874115	1
Car2	57.5930946170401	-0.698296	0.321337572233607	-2.17309	0.029773362699125	1
Aox4	63.0803106625951	-0.711619	0.327565457150407	-2.17245	0.0298219130467123	1
Tp53inp2	22.2889307374685	-0.529368	0.244822179264388	-2.16226	0.030598389232815	1
Rbm38	6.43548161718602	-1.03144	0.48346063993043	-2.13346	0.0328869396607589	1
Hba-a3	77.1535276919987	-1.227	0.576225911830496	-2.12938	0.033222887501666	1
Tmprss11b	72.6247240058384	-0.494579	0.232769698449256	-2.12476	0.0336070545426106	1
Rnd3	38.8248958405134	-0.397752	0.189370712288624	-2.10039	0.0356947346955726	1
Ndufv2	99.1828181924051	-0.286134	0.136859893928427	-2.09071	0.0365540646662221	1
Sbsn	162.590552209707	-0.280731	0.134327597816755	-2.0899	0.0366270437999326	1
Klk14	125.705383000718	-0.502274	0.240834376091921	-2.08556	0.0370185429786383	1
Plk3	18.2445022965676	-0.576985	0.277040907122219	-2.08267	0.0372812842094489	1
COX3	7726.08674427212	-0.344708	0.1659000026868	-2.07781	0.0377270866395867	1
Dmpk	21.9018	-0.65295	0.315528094540415	-2.06939	0.0385095924758197	1
Hspb6	25.3143278685934	-0.804823	0.389649669267611	-2.0655	0.0388753677178163	1
Bhlha9	2.07900035991791	-1.87969	0.912231701808749	-2.06054	0.0393472787238843	1
Pnn	23.0531920613503	-0.481335	0.234041968203515	-2.05662	0.0397230276980767	1
Clec3a	30.2950138695089	-1.44155	0.703011114765082	-2.05054	0.0403119608960064	1
Fam25a	567.508475738203	-0.484523	0.237466225055334	-2.04039	0.0413119436688017	1
Rhcg	95.6398715432959	-0.494285	0.243585921332648	-2.0292	0.0424377135501093	1
Mxd1	32.0975189377061	-0.461336	0.229460604521194	-2.01052	0.044375926576491	1
ND4	1963.30676175728	-0.521042	0.259404289899853	-2.00861	0.0445784514474112	1
COX2	7075.98027301763	-0.383886	0.191836624634746	-2.00111	0.0453804945511604	1
Sult1e1	31.331309363393	-1.47267	0.736251526297491	-2.00022	0.0454764442142137	1
Klk5	24.2904444125265	-0.679136	0.340408023195149	-1.99507	0.0460357213899364	1
Lipk	14.333542191268	-0.663196	0.333633486497108	-1.9878	0.0468339100338804	1
Atf5	66.142952636924	-0.283057	0.142509931670067	-1.98623	0.0470079757407488	1
Elovl1	60.8426603961953	-0.326453	0.165868467945874	-1.96814	0.0490516302158964	1
Actl6b	1.61229141621704	-2.99857	1.52561934061216	-1.96548	0.0493589411774257	1
Mfap3l	14.4399680057166	-0.58124	0.296306242531317	-1.96162	0.049806669537772	1

## Sheet: Up_US_vs_Control
	baseMean	log2FoldChange	lfcSE	stat	pvalue	padj
Col3a1	2271.12107572571	2.26580310011633	0.18642234698609	12.1541389042023	5.45333465295207e-34	7.97877393073418e-30
Col1a1	1693.21712351871	1.90356519135998	0.196416058712069	9.6914946967267	3.27697273372769e-22	2.39726940335849e-18
Timp1	165.899101817131	1.34034040673893	0.166676156705713	8.0415845507253	8.86841220892564e-16	4.32512463429303e-12
Pdgfa	15.1768281456492	2.8213593329022	0.372585606529743	7.57237875928782	3.66451169827691e-14	1.34038676643724e-10
Smad3	13.1080555365231	3.07536672767529	0.417311770927249	7.36947036227124	1.71307243350281e-13	5.01279255491592e-10
Smad2	12.7990034617939	3.02605712151297	0.429849042800753	7.0398135629108	1.92497222873925e-12	4.69404477978066e-09
Fn1	97.2929665194135	1.99525048837487	0.290491647946868	6.86852962030704	6.48670060787981e-12	1.35581309419842e-08
Acta2	158.123897038403	2.37250000175591	0.360457615578102	6.58191115743497	4.64439097310839e-11	8.4940105409436e-08
Igfbp3	119.300729814927	1.78905379859569	0.314315353608645	5.69190711829892	1.25628191902728e-08	2.04229563969869e-05
Pdgfb	14.5838451713046	1.8016725822702	0.327253167783794	5.50543970123004	3.68247989981309e-08	5.38783634141654e-05
Pdgfd	15.7330232871293	1.65851947164286	0.311336288260148	5.32709977661526	9.97933510008961e-08	0.00013273422895401
Tgfb1	34.7717672995045	1.04840739343839	0.198183049516783	5.29009618125594	1.22252054178064e-07	0.000149055817056604
Pdgfc	11.7043153961362	1.74520368061197	0.364008989978935	4.7943971952807	1.63164710826121e-06	0.00183635606468998
Txnip	349.842797048561	0.629598322142894	0.143579709136524	4.38500903734408	1.15980963231586e-05	0.0121208390931524
Tgfbi	224.864830602098	0.622154100666864	0.172709610627495	3.60231314520617	0.00031539810078481	0.307639307505504
Hsp90ab1	561.496274210222	0.242754904308919	0.0747449345172807	3.24777733603868	0.00116310251780263	0.810350139903349
Rps27	1903.84056686235	0.494366568387694	0.172817303630291	2.8606311868243	0.00422798588503285	1
Rbm3	580.650485316444	0.364396356432186	0.131278701656429	2.77574619366553	0.00550751839339556	1
Eef2	902.686296839987	0.275947510672656	0.0994996723682615	2.77335094784371	0.00554822504491009	1
Rplp2	430.091406740918	0.351509445206356	0.129877215644235	2.70647506156295	0.00680016896704604	1
Gpnmb	64.4953493497469	0.598074234463279	0.227771337101302	2.62576600758718	0.00864542267412312	1
LOC100911413	50.4968782479465	0.506625891031358	0.193789368954412	2.61431209443971	0.00894073251128199	1
Pabpc1	392.325824098096	0.234097383081184	0.0910998869725614	2.5696780848004	0.0101793057111046	1
Eif4b	117.945045400276	0.295896997985369	0.116577326941891	2.53820366058711	0.0111423122041378	1
Clca5	9.72111074534741	1.26246082719336	0.497600084072465	2.53709930444769	0.0111775242827204	1
Rpsa	1582.42015006812	0.365738177519226	0.144793743133679	2.5259252893377	0.0115394018028172	1
Cxcl6	9.60380788806982	1.41354302717089	0.560745821174967	2.52082668081058	0.0117079504176919	1
Nop53	141.49497373404	0.475000886274976	0.190788365628418	2.48967427709976	0.012786021497626	1
LOC102549726	18.4489028446544	0.772379892599057	0.313241781813694	2.46576	0.0136721889081228	1
Rpl4	1086.50100423632	0.343627612718448	0.139955942697519	2.45525560469496	0.014078444533151	1
Btf3	266.802387914242	0.249484631220549	0.103314914774866	2.41479782240736	0.0157439459893679	1
LOC691995	19.8859396664536	0.662774374046539	0.27863151872559	2.37867696044564	0.0173748950054551	1
Eef1g	712.831660478163	0.254455091674513	0.107519258490616	2.36660013514435	0.0179523171229207	1
Plat	53.6541585688292	0.390700750056704	0.166652473956834	2.34440414102645	0.0190575086821832	1
RT1-A2	27.2014612175278	0.669716744666229	0.286317445645344	2.33907068832891	0.0193317753833981	1
Mettl7a	53.5139365607019	0.41757685412616	0.179370889755479	2.3280079320307	0.0199116824826345	1
Mt2A	176.256458965293	1.15927491036548	0.498132061712066	2.32724411751592	0.0199522761580744	1
Ly6al	1.05284343426659	3.78257693200586	1.62594898215201	2.3263810694721	0.0199982306096119	1
LOC108352161	19.8525972396827	0.689111034445492	0.299136876888289	2.30366460201708	0.0212414783615759	1
Duoxa2	12.3880907554468	1.22966856099554	0.537229904113755	2.28890564650169	0.0220848351232505	1
Pigr	6.51283007081797	1.11772647508086	0.493513550547471	2.26483441810448	0.0235228424740863	1
Gstp1	137.201436353188	0.476556347362168	0.210464578388855	2.26430666390655	0.0235552600087186	1
Aldh3a1	89.8931080736403	0.682426833865285	0.30325434328086	2.25034479797459	0.0244270662631183	1
Vim	1144.05538476233	0.363638634643568	0.161695532844032	2.24890959105423	0.0245182486773341	1
Itm2b	681.753649009074	0.191096536273083	0.0851977989407817	2.24297503748787	0.0248984242678523	1
Rplp0	1789.76592714916	0.3000927792617	0.134454043711652	2.23193569324901	0.0256192134176923	1
Rpl3	855.27598438971	0.270021715504985	0.121147395478456	2.2288693408436	0.0258225995909308	1
Lgals3	338.017561223107	0.286375527984627	0.12933163544834	2.21427284199941	0.026810015659464	1
LOC683313	7.42652268400081	1.41182812074474	0.638341255558968	2.21171373219244	0.0269864510608965	1
Krt6a	61.1415738823907	1.01842609426751	0.462463586003254	2.20217574981209	0.0276528963341309	1
Impdh2	107.496242258561	0.262155402429699	0.120270903062982	2.17970760801901	0.0292791422562303	1
Rps3	1325.55253163325	0.316795922127243	0.145861799241071	2.17189095277554	0.0298638890505144	1
Eef1d	52.9055374634674	0.382096629681753	0.177070293640805	2.15788104162098	0.0309370818456556	1
Sparcl1	184.50436831154	0.380144686952962	0.176737742594322	2.15089703745698	0.0314843274339556	1
LOC120098269	37.6128149309541	0.515085157477712	0.23947747112883	2.15087104039367	0.0314863798982278	1
Eif3h	217.32517085044	0.287739363084084	0.133827705053761	2.15007320770011	0.031549424502715	1
Rpl8	799.997751182845	0.263918284853041	0.122833128883634	2.14859205534905	0.0316667520153097	1
Net1	78.8759419653428	0.313119755292968	0.148046422179809	2.11501062087587	0.0344290421096667	1
Rpl7a	518.297487595997	0.284654687442909	0.134594688514634	2.1149028285166	0.0344382300744558	1
Pdlim1	57.675609663547	0.320494666816094	0.152024901813493	2.10817216780237	0.0350160998057621	1
Slc2a1	43.3482875148003	0.398349208940248	0.189697649447732	2.09991642015579	0.0357361940550901	1
Psme1	128.184499817396	0.262339867173794	0.125637851778304	2.08806393503695	0.036792067767885	1
Hmgn1	163.844653990128	0.20184395179936	0.0967778152530519	2.08564278157741	0.037010993016064	1
Rbp1	11.5887602725848	0.868176802074585	0.416565722344328	2.08412923941198	0.0371484130416858	1
Rpl17	993.428783658957	0.410602778492096	0.198343781566109	2.07015705382849	0.0384376394972655	1
LOC120102992	48.1966738482975	0.399984445681823	0.194600297739139	2.05542	0.0398389008572872	1
Rpl18	553.423068755689	0.267444849578572	0.130439296423176	2.05033955956737	0.0403313067487257	1
Rpl6	552.552766793509	0.258310381398365	0.12662382631083	2.03998243398741	0.0413520753414247	1
ND6	47.0000466194081	0.5156333190445	0.254469995499568	2.02630301475121	0.0427337425179931	1
Nqo1	84.3434466829096	0.67668516035905	0.334052556186586	2.02568472483439	0.0427971030145854	1
Eef1a1	4261.86010374706	0.256559068936951	0.127147916052646	2.01780003087681	0.0436120916827587	1
Krtap13-1	61.5950779374389	0.843346623807497	0.419042291535783	2.01255730231105	0.0441612226583256	1
Lbp	17.8232055455146	0.580335335236441	0.28839876518957	2.01226705965601	0.04419179282474	1
LOC100911177	136.252197146488	0.277179401278717	0.138219230672164	2.00536061393763	0.0449245091201114	1
Muc4	4.51711512250187	1.26966133346861	0.633666707907883	2.00367372567281	0.0451050225737639	1
Cd9	437.427	0.219059151494728	0.109687714382985	1.99711656612574	0.0458125217372295	1
Galnt15	16.9972608618089	0.919669841357982	0.460904921975099	1.99535695435179	0.046003962209723	1
Emp1	449.556730610932	0.202267420622354	0.101434225216387	1.99407468426818	0.0461438933631566	1
Krt17	29.2536837694552	1.09151171170411	0.547388617242102	1.99403436118832	0.0461482995336093	1
Duox2	6.05015868953347	1.14963615508325	0.579045075763988	1.98540010648814	0.0470999741422264	1
LOC120093742	6.90063297369079	1.31584226765249	0.662761741152867	1.98539261690573	0.0471008067624404	1
H19	37.5309247650518	0.579553058382625	0.293145605859243	1.97701431233769	0.0480400124201039	1

## Sheet: Down_ADSC_vs_US
	baseMean	log2FoldChange	lfcSE	stat	pvalue	padj
Timp1	165.899101817131	-1.32686	0.166489393790261	-7.96961	1.59175718598033e-15	1.15879923139368e-12
Col1a1	1693.21712351871	-1.09785	0.195823638063826	-5.60634	2.06651264384967e-08	7.52210602361281e-06
Smad3	13.1080555365231	-1.6268	0.302308803655198	-5.38125	7.39710675943727e-08	NA
Sfn	268.735300523194	-0.588566	0.112410545717222	-5.23586	1.64216513902508e-07	3.98498740403421e-05
Pdgfa	15.1768281456492	-1.41633	0.277288163223268	-5.10778	3.25958431405613e-07	NA
Col3a1	2271.12107572571	-0.854575	0.18554049407344	-4.60587	4.10747605134249e-06	0.000598048513075466
Igfbp3	119.300729814927	-1.37979	0.311573369002988	-4.42846	9.49089731059246e-06	0.00115156220701855
Stfa2l2	123.212559281933	-0.998771	0.237189544149074	-4.21085	2.54406886588904e-05	0.0026458316205246
Smad2	12.7990034617939	-1.21546	0.292061434602237	-4.16164	3.15967176798014e-05	NA
Mt1	63.1893550350447	-1.07267	0.278207707784447	-3.85565	0.000115423986999482	NA
Fn1	97.2929665194135	-1.0738	0.282249247144798	-3.80444	0.000142123201810271	0.0129332113647346
Pdgfb	14.5838451713046	-1.0344	0.286914293294827	-3.60526	0.000311837975415666	NA
Sbsn	162.590552209707	-0.493397	0.139624500162219	-3.53374	0.000409721550247398	0.0298468882615522
Mt2A	176.256458965293	-1.7658	0.499721350897701	-3.53357	0.000409984728867476	0.0298468882615522
Trim29	95.9619679902386	-0.553943	0.158698422563613	-3.49054	0.000482042237414339	0.0319024317125126
Nfkbia	168.772978195909	-0.796999	0.23525328191587	-3.38783	0.000704466875183256	0.042502932516404
H3f3b	590.779002409825	-0.36571	0.108605123751962	-3.36734	0.000758980937792929	0.042502932516404
Acta2	158.123897038403	-1.18311	0.354528567017378	-3.33715	0.000846427975541847	0.0428860368436127
Krt6a	61.1415738823907	-1.52281	0.466230330741584	-3.26622	0.00108992751453728	NA
Pabpc1	392.325824098096	-0.294728	0.0913191243780856	-3.22745	0.00124897676900906	0.0526368922499102
Dsc3	64.0953532984339	-0.601023	0.186651698973693	-3.22003	0.00128179002752429	NA
H1f2	179.845441587719	-0.573252	0.1781068531406	-3.21858	0.00128825523869957	0.0526368922499102
Pkp1	174.165711133358	-0.435932	0.136400010885406	-3.19598	0.00139356719954739	0.0533956274352894
Dsp	202.591743950226	-0.432882	0.140979879871904	-3.07052	0.00213684379323805	0.0703019937530615
Lgals3	338.017561223107	-0.389762	0.129668944873266	-3.00582	0.00264865527238403	0.0703374890906478
Junb	199.617352443472	-1.06511	0.354858900257129	-3.00149	0.00268662929070697	0.0703374890906478
Txnip	349.842797048561	-0.427917	0.142872900590749	-2.99509	0.00274364469247407	0.0703374890906478
Jup	160.098959386519	-0.400111	0.133875835707338	-2.98867	0.00280190547201756	0.0703374890906478
Akr1b8	61.856631005467	-0.579514	0.194510534750644	-2.97934	0.00288867033253468	NA
Sprr1b	75.6755391165969	-0.979043	0.331256133489456	-2.95555	0.0031211535922562	NA
Ier2	103.995295323885	-0.861573	0.294954338150472	-2.92104	0.00348865625424542	0.0819271533255053
Pdgfd	15.7330232871293	-0.784111	0.26918931183959	-2.91286	0.00358136024979836	NA
Anxa8	188.035592786435	-0.492124	0.170098226291754	-2.89318	0.00381368140471954	0.0837016489746714
Slc2a1	43.3482875148003	-0.553638	0.192581448082913	-2.87483	0.00404250059930741	NA
Krt17	29.2536837694552	-1.5879	0.554089190809939	-2.86578	0.00415989429194703	NA
Psors1c2	73.7174063660914	-0.672476	0.236295763426516	-2.84591	0.00442851471007033	NA
Btg1	222.347757606587	-0.258093	0.0907606160095289	-2.84367	0.00445970697543427	0.0901851855032264
Gja1	71.1018473085754	-0.468593	0.167152823002929	-2.80338	0.00505698824284621	NA
Cxcl2	14.1394369297541	-1.94356	0.695955525634114	-2.79265	0.00522774458037349	NA
LOC102550257	198.76772788343	-1.33778	0.48152400292934	-2.77822	0.00546571541513257	0.102897880855689
Zfp36	188.422107867854	-1.20559	0.435216388692352	-2.7701	0.00560391417536989	0.102897880855689
Hspb1	226.612920994546	-0.343695	0.124202516602035	-2.76722	0.00565372971734554	0.102897880855689
LOC683313	7.42652268400081	-1.81759	0.658608764632149	-2.75974	0.00578470615542927	NA
Pdgfc	11.7043153961362	-0.86063	0.313277211445584	-2.74718	0.00601092979576788	NA
Srsf5	93.6204973980889	-0.343776	0.126152275957366	-2.72509	0.00642846345368768	0.110364551587013
RGD1559482	9.99283	-1.1034	0.40588927245383	-2.71848	0.00655826671015382	NA
Cdsn	151.538635729617	-0.543453	0.200090086574937	-2.71604	0.00660675371628712	0.110364551587013
LOC100909660	29.2416540239873	-1.20361	0.444172321167592	-2.70977	0.00673292359332123	NA
Lypd3	125.562491172825	-0.440625	0.16260685245911	-2.70976	0.00673323799044743	0.110364551587013
Ptgr1	119.207086111405	-0.59113	0.220261229584931	-2.68377	0.00727972164031165	0.115209507698845
Hsp90ab1	561.496274210222	-0.197641	0.0745429855068162	-2.65137	0.00801664587713658	0.122883283693285
Krt16	35.223278415643	-1.00548	0.388927345125904	-2.58526	0.00973056781745125	NA
Lad1	63.4001196595367	-0.470045	0.182947101974461	-2.56929	0.0101906218328433	NA
Fam162a	233.682942778981	-0.309564	0.120581042001859	-2.56727	0.0102502549604449	0.146317364925566
Ocm	16.7871868305062	-1.05669	0.412033782428867	-2.56456	0.0103305945900202	NA
Perp	506.539381788005	-0.376795	0.147549092286582	-2.5537	0.0106586545647276	0.148332260246566
Mmp14	104.833472564407	-0.489918	0.192189542380531	-2.54914	0.0107989145509176	0.148332260246566
Tgfb1	34.7717672995045	-0.460596	0.181723295674471	-2.5346	0.0112576023853351	NA
Ccl2	49.9831176720231	-0.998829	0.395392072678031	-2.52617	0.0115312573832941	NA
Sprr2a2	123.449999412947	-1.28608	0.513612274827601	-2.50399	0.0122800475852348	0.159764149097574
Stfa2	94.4994484423647	-0.946307	0.377960452618849	-2.50372	0.0122895499305826	0.159764149097574
Samd1l1	67.0418991417611	-0.349064	0.140441550793976	-2.48547	0.0129379698800162	NA
Pkp3	28.600354130477	-0.558075	0.226680468101149	-2.46195	0.0138184860878421	NA
LOC120093742	6.90063297369079	-1.66616	0.679944855059078	-2.45043	0.0142686970006114	NA
Nfil3	4.85725008153236	-1.2963	0.529688008342318	-2.44729	0.0143935419548605	NA
Jun	123.036869465374	-0.798141	0.327221068974589	-2.43915	0.0147218364461055	0.180745515729875
Krt10	4529.01838457688	-0.425432	0.175154423689253	-2.4289	0.0151448852465967	0.180745515729875
Anos1	50.9902217760917	-0.72403	0.298917129267465	-2.42218	0.015427853152148	NA
Gpnmb	64.4953493497469	-0.549102	0.227091101563939	-2.41798	0.0156068201038726	NA
Krt14	1008.0906420604	-0.362104	0.150594464434034	-2.4045	0.016194592486113	0.190031463021716
LOC120100584	59.6656700067713	-1.69807	0.710333624353954	-2.39052	0.0168245020712669	NA
Btg2	88.9583247678798	-0.841311	0.355166037340311	-2.36878	0.0178467271039154	NA
Rbm3	580.650485316444	-0.310507	0.131145818993667	-2.36765	0.0179015700166777	0.197459742002141
Scgb1d4	1.11505764327614	-3.20869	1.36259427936642	-2.35484	0.0185305914775584	NA
Ptma	979.697248419331	-0.145974	0.0620674191898231	-2.35185	0.0186800872630857	0.202971694440692
Nfkbiz	26.5416796936708	-0.915093	0.390477178428332	-2.34353	0.0191024454157324	NA
Dsg1	173.048533980237	-0.445805	0.190450477657174	-2.34079	0.0192429882825627	0.206013168672141
Rexo4	15.6229198855054	-0.678376	0.290295212166697	-2.33685	0.019446977778135	NA
Cst6	87.1038640094617	-0.683	0.293744660565229	-2.32515	0.0200640166730333	NA
Gpr15lg	175.35662375746	-0.44515	0.193075699047385	-2.30557	0.0211345834240092	0.221090414771541
Ier3	75.8738871986111	-0.751492	0.327660338401342	-2.29351	0.021818674478722	NA
Efna3	24.1080125084006	-0.526585	0.230466038367758	-2.28487	0.0223205059223291	NA
Fos	223.600914170617	-1.26293	0.553038671911265	-2.28361	0.0223942107885027	0.223328567863424
Net1	78.8759419653428	-0.336009	0.148219860029073	-2.26696	0.0233923973335745	NA
Elovl4	68.5838767043557	-0.464742	0.206168812541019	-2.25418	0.0241848500457489	NA
Zfp36l2	84.3620473472537	-0.348466	0.154773940512488	-2.25145	0.024357106085824	NA
Dusp1	154.716263677944	-0.791777	0.354585999761709	-2.23296	0.0255515059789823	0.248019951369321
Pla2g2f	12.0387127690352	-0.7774	0.353258029665095	-2.20066	0.0277602014939198	NA
Pglyrp3	20.5046326395107	-0.597823	0.27272686988409	-2.19202	0.0283780851212031	NA
Pigr	6.51283007081797	-1.07066	0.489943827949568	-2.18527	0.0288690502258296	NA
Eno1	172.805827541864	-0.253574	0.116144499860719	-2.18326	0.0290163596787765	0.271374143690741
Krt5	845.753996060848	-0.334371	0.154428678075397	-2.16521	0.0303713056425058	0.279877348199294
Calml3	94.5334123606269	-0.420665	0.194900538271176	-2.15836	0.0309000469673193	0.281190427402605
Btf3	266.802387914242	-0.220942	0.103099098544442	-2.143	0.0321128062763557	0.285099060599841
Serpinb5	81.7783336155031	-0.446838	0.209802420150898	-2.1298	0.0331877190445759	NA
Nrbp2	19.7807406552781	-0.541731	0.256230974964826	-2.11423	0.034495605921688	NA
Dsg3	51.8170238752099	-0.390714	0.184838832566837	-2.11381	0.0345316992890356	NA
Meis2	31.2420134370832	-0.45747	0.21654592681183	-2.11258	0.0346369054238028	NA
Ncl	200.871601625434	-0.26879	0.127681879593158	-2.10516	0.0352778037550724	0.297022600788019
Krt1	3951.06492974707	-0.401745	0.191065689304422	-2.10266	0.0354958327864802	0.297022600788019
Alox12b	34.4292543206392	-0.460449	0.219592681704213	-2.09683	0.0360082601672805	NA
Cxcl1	51.1381757975951	-1.5015	0.720718405957431	-2.08333	0.0372209814037218	NA
Lypd5	24.8582114358416	-0.52762	0.253612647255817	-2.08042	0.0374873271111562	NA
Socs3	30.1549626942594	-0.893731	0.431000712983901	-2.07362	0.038114814344576	NA
Clca2	33.4586834680136	-0.410734	0.200751166771985	-2.04599	0.0407577563865991	NA
LOC102549726	18.4489028446544	-0.631302	0.308613468205943	-2.04561	0.0407951630229635	NA
LOC498276	5.97864491441331	-1.04538	0.512086005460719	-2.04141	0.0412101745364738	NA
Dmkn	324.691678801067	-0.353417	0.173224821485395	-2.04022	0.0413281686035013	0.3201655536727
Pim1	16.0727559549843	-0.576793	0.283666659232944	-2.03335	0.0420173510402635	NA
Bmal1	3.32460757861274	-1.33045	0.654790739550247	-2.03187	0.0421668591121466	NA
LOC102550890	53.2090284115766	-1.32252	0.651905050485902	-2.0287	0.0424892275021748	NA
H1f0	159.436497235887	-0.301053	0.148672989208965	-2.02493	0.0428742237442583	0.321777679235258
Fgfbp1	40.1804709018276	-0.579914	0.290444076989235	-1.99664	0.0458638237437116	NA
Hmgcs1	55.3352305178389	-0.407162	0.204221206411088	-1.99373	0.046181372378053	NA
Ly6g6c	155.577871145077	-0.428345	0.215193638277062	-1.99051	0.0465349392983737	0.345688120502205
Ppp1r15a	41.5777290645858	-0.500302	0.251390256006286	-1.99014	0.04657548735193	NA
Mmp3	9.0886193825524	-1.00654	0.512151253132116	-1.96532	0.0493768680769011	NA
Clca5	9.72111074534741	-0.949411	0.483899453182585	-1.962	0.0497624503404136	NA

## Sheet: Up_ADSC_vs_US
Supplementary Table S1. Differentially expressed genes (DEGs) identified in urethral stricture and ADSCs-exo treatment groups.
	baseMean	log2FoldChange	lfcSE	stat	pvalue	padj
Gsta1	115.203104850053	0.698754653161879	0.149089888530143	4.68680109731657	2.77508430147281e-06	0.000505065342868051
Dbp	78.6066270130778	0.888765317457156	0.221329711663151	4.01557165903598	5.93018763622032e-05	NA
Hba-a3	77.1535276919987	2.1193140846972	0.573809488719527	3.69341066392352	0.000221266265233159	NA
Ifi27	186.997896530351	0.471542018913095	0.141809824010971	3.32517173758437	0.000883640869030482	0.0428860368436127
LOC100134871	47.9467377680396	1.6475720211442	0.511069668398032	3.22377187108087	0.00126514142327881	NA
Ccdc80	280.575208576148	0.873590312511866	0.27166773067696	3.2156572675562	0.00130146162156371	0.0526368922499102
Rarres2	108.697980645054	0.410451002186732	0.12908986338542	3.17957577320583	0.00147490802585641	0.0536866521411733
Hba-a2	1475.38213568192	1.73548022150685	0.551147597988493	3.14884838079814	0.00163915215498411	0.0568239413727823
Pcolce	153.933194995033	0.812952215658145	0.265956011539236	3.05671682679077	0.00223775569010824	0.0703019937530615
Hbb	1238.95191492025	1.65636332306383	0.543749989493179	3.0461854805877	0.00231764814570532	0.0703019937530615
Errfi1	53.9491876852256	0.753285754446557	0.249254193152758	3.02215880470624	0.00250978842218366	NA
S100b	66.3930951476217	0.758318637153807	0.251156367216715	3.01930882962436	0.00253352128086088	NA
Hba-a1	3676.51309624145	1.63195364708504	0.544614521634793	2.99652980641488	0.00273071541014983	0.0703374890906478
Cpq	32.8613272074634	0.624088628677515	0.208459566741676	2.99381140636683	0.00275516189384847	NA
Clec3a	30.2950138695089	2.08650230013039	0.699474242030686	2.98295802011656	0.002854771477429	NA
Epyc	8.5453677069856	1.95079655855579	0.654420468054337	2.98095284879416	0.0028735303275337	NA
Serf2	97.5666224097402	0.480301484991028	0.1637433653136	2.93325768693686	0.00335425368648691	0.0813965561254156
Cd48	126.115943974769	0.430180492481348	0.148387983967466	2.89902511631714	0.00374324907395368	0.0837016489746714
Serpinf1	542.188880221286	0.513563325381231	0.177986757698274	2.88540188058165	0.00390914294661927	0.0837016489746714
Plau	64.4933362353949	0.608096064683184	0.212418725401825	2.86272344179106	0.00420016994808824	NA
Ctsh	290.32695816903	0.570630848553063	0.200135945465383	2.85121619320385	0.00435523462841912	0.0901851855032264
Rbp4	41.7681948748725	0.812038951569811	0.285919239031419	2.84009902348885	0.00450995316903323	NA
Hbb-b1	312.173493660466	1.57910923851997	0.561466543115703	2.8124725469075	0.00491622199292274	0.0967299894823717
Sncg	53.1471791528665	0.685070329525154	0.245428570031883	2.79132266237854	0.00524931140412973	NA
Rcn3	82.057042901505	0.56970021743478	0.206958202992003	2.75273078910911	0.00591004734731075	NA
Coq10b	33.7257468661694	0.608095762893945	0.222449512679762	2.73363495189742	0.00626394483785511	NA
Clec3b	155.178648784401	0.546038153390464	0.200540685762633	2.72282979044349	0.00647253956541803	0.110364551587013
Hbb-b2	20.6100734216506	1.5874252148398	0.586028889787167	2.70878320592065	0.00675304501243683	NA
Gas6	236.340386357948	0.407868301414821	0.150760177657318	2.70541138749462	0.00682198464480162	0.110364551587013
Alas2	20.5137041784031	1.67192302250804	0.627431676490892	2.66470929848297	0.00770549002056214	NA
Chodl	27.9093208561226	1.13310198200752	0.425399481065729	2.66361862776332	0.00773051494394334	NA
Serpinh1	294.07037620538	0.559357456925493	0.211255165999227	2.64778	0.0081021945292276	0.122883283693285
Atf5	66.142952636924	0.372312309166952	0.141074399092738	2.63912029086302	0.00831214809942975	NA
Itgbl1	73.0733911645031	0.577326322591134	0.219137893907832	2.63453441253731	0.00842527628412806	NA
Cd81	207.242799104051	0.294215026786152	0.112222612302397	2.62170894751011	0.00874901128379482	0.129985310502094
Ecrg4	46.5977964519752	0.886660322755534	0.341026934613624	2.5999715352692	0.00932314934717773	NA
Mme	37.7565412277912	0.59764055947488	0.230103428786021	2.59726924812859	0.00939682336594875	NA
Cd34	146.677608683638	0.375643746329187	0.14574122606044	2.57747074375102	0.00995263062533798	0.144910301904921
Ogn	119.639291991121	0.607581643632586	0.240730409256148	2.52390898810832	0.0116057971058515	0.156463338760368
Ahsp	4.89229944194104	1.98980858469247	0.788457556704259	2.52367241302099	0.0116136095241815	NA
Ucma	52.3503194832221	0.693790364921416	0.275627405397053	2.51713128424941	0.0118314734064985	NA
Pnp	218.404679179674	0.265586228334448	0.106772085087767	2.48741258650269	0.0128676071495764	0.164133583829247
Lgals1	482.609375792158	0.413702525872322	0.166702812053169	2.48167694819913	0.0130765767336488	0.164133583829247
Fmod	88.7188405171428	1.03289	0.417785570885205	2.47228695179806	0.0134251707306281	NA
Mfge8	178.748928978314	0.423045347923609	0.173782193846213	2.43434231413824	0.014918878608454	0.180745515729875
Cd52	3.64163524748173	1.83536299146817	0.756425078111668	2.42636454630768	0.0152509422665874	NA
Alox15	2.77198953181342	2.09966014643691	0.866892795250134	2.42205282814823	0.0154331067973611	NA
P3h3	34.7124471109147	0.56033241963822	0.231549741611863	2.41992245699622	0.01552381705793	NA
Aoc3	47.023311815523	0.607177154923054	0.25238454882099	2.40576199200574	0.016138775282144	NA
Selenop	713.300492884175	0.367183447762783	0.153064146024605	2.39888607031301	0.0164450304538023	0.190031463021716
Igfbp7	511.390585406959	0.300929601594235	0.126384688513888	2.38106059470302	0.0172628720675447	0.196365169768321
Laptm4a	460.843358745766	0.185406975446685	0.0780829040363462	2.37448872752455	0.0175732727917236	0.196820655267304
Ggcx	19.7600746900186	0.627516470828106	0.264808440606693	2.36969965681768	0.0178025402599008	NA
Col11a1	15.9540530412019	1.25020173292863	0.533834331167555	2.3419283098453	0.0191843995316141	NA
Acta1	16.8449625998674	1.60787837148708	0.688002776431824	2.3370230856131	0.0194379837392134	NA
Ccl24	14.671904395979	0.681722123924169	0.293521514405151	2.32256270994562	0.0202026559254932	NA
Pmp2	3.96830222390788	1.5652003676343	0.674530353567603	2.32042985071898	0.0203176356389413	NA
Rprml	14.4918662581916	0.804922999935577	0.348196170224587	2.31169400690536	0.0207945518964119	NA
Sfrp2	95.2039970913884	0.465410827417209	0.202395800201905	2.29950832454491	0.0214760912167126	0.221090414771541
Sult1e1	31.331309363393	1.6902710879933	0.735128819134964	2.29928557280921	0.0214887285242008	NA
Hbb-bs	113.475140193129	1.59060106512001	0.692170741792829	2.29798945416287	0.021562389352719	0.221090414771541
Vkorc1	73.1753595417957	0.398252536191098	0.173323710099534	2.2977383530643	0.0215766852849871	NA
Tsc22d1	30.3777137076746	0.494488311224969	0.215320134034166	2.29652611653357	0.0216458176473482	NA
Tspan8	92.777735246162	0.590799808014192	0.258322102126877	2.28706643043659	0.0221919459322123	0.223328567863424
Itm2a	63.7155373055965	0.67553625073957	0.29555676035199	2.28563965153444	0.022275348455025	NA
Myadm	55.4357532378888	0.424800438228628	0.187823934583392	2.26169491748146	0.0237162589733752	NA
Serpine2	54.371	0.409567833317136	0.181217015771411	2.26009589427171	0.023815299912893	NA
Prdx4	73.5121643848714	0.410739603082581	0.181934321416836	2.25762571835756	0.0239690038501308	NA
Cnn3	69.958286948718	0.315668270520151	0.139971942220236	2.25522533668547	0.0241191883568078	NA
Fkbp9	119.209414213778	0.360311703423685	0.160414247677213	2.24613280080151	0.0246955029269088	0.242950353118778
Pthlh	10.5429396013714	0.843916508845022	0.376582216853124	2.24098874316779	0.0250268041813436	NA
Tef	26.0993316240773	0.482868844075481	0.216358688866693	2.23179779192041	0.02562833034192	NA
Bpgm	29.0104487530432	0.573918925551917	0.259344829126016	2.2129568863432	0.0269006181734418	NA
Rbm38	6.43548161718602	1.06465811592214	0.48178354827864	2.20982663215887	0.0271171966518157	NA
Sfrp5	5.63123346951333	1.18306324090349	0.535460432047385	2.20943167804189	0.0271446296820297	NA
Cd7	5.90514862180227	1.06339232193014	0.482608773019668	2.20342517869398	0.0275647951664697	NA
Colgalt2	14.9419294616527	0.687879066308083	0.312658878085575	2.20009446243778	0.0278001936903192	NA
Tmcc2	7.63333045292644	1.50740818156606	0.685310168417205	2.19959990532108	0.0278352939145437	NA
Copz2	48.592542364475	0.483284246581018	0.219981833506494	2.19692798663191	0.0280255897143739	NA
Man2b2	24.1489169295735	0.672674156088778	0.306618243210065	2.19384909732174	0.0282462598369365	NA
Abi3bp	133.975357505364	0.481951123512181	0.220521570471333	2.1855055833408	0.0288517970224441	0.271374143690741
Adh1	113.03829868037	0.563299055770791	0.258103130759109	2.18245727633783	0.0290758011097222	0.271374143690741
Selenon	34.7938318308729	0.436466721994771	0.200416749404364	2.1777956348057	0.0294212550391011	NA
Fcrl2	5.65392251862901	1.20767828200794	0.555900825539636	2.17247074752154	0.0298201737559336	NA
Necab1	12.2967004072527	0.685968236608447	0.316166337544406	2.16964349189167	0.0300338639241131	NA
Fmo3	50.9595763822536	0.346743678498809	0.160126670810371	2.16543363291077	0.0303544927339751	NA
Ccl11	22.7749450330042	0.812141153087907	0.375477197481785	2.16295732080323	0.030544462367633	NA
Hexa	75.7048644728885	0.417547322224892	0.193064556905978	2.16273421137696	0.0305616281860107	NA
Fam114a1	31.6239266619077	0.498487848838415	0.231381407688693	2.15439889409392	0.031208903236228	NA
Fcna	24.4665711279549	0.559863826800342	0.260196511577847	2.15169612922669	0.0314212952127083	NA
Sparc	3721.45820483414	0.728678230018375	0.339333320679292	2.14738189742073	0.0317628906241154	0.285099060599841
Fkbp7	35.2159002960881	0.510996202325667	0.238277570956229	2.14454176393941	0.0319895028045542	NA
Anxa6	90.5365889854921	0.301008586505731	0.140504871867729	2.14233558242094	0.0321664874860946	NA
Angptl7	127.689693759861	0.820617616988671	0.385159996136492	2.13058891167364	0.0331230238565907	0.290524835754193
Mfap4	122.588453940428	0.654352155960896	0.308175000492631	2.12331355533345	0.033727585546882	0.292305741406311
Srpx	32.4201064115016	0.53204840690089	0.250852801254873	2.12095860297097	0.033925286285396	NA
Svep1	11.4365971935644	0.705580894810091	0.332830049148801	2.11994348651687	0.0340108114879217	NA
Gpx8	59.7961811363899	0.352997882562161	0.167257951189449	2.11049985995781	0.0348153232190862	NA
Myl6	289.745664189642	0.208855790322249	0.099077577266309	2.10800259841709	0.0350307646728598	0.297022600788019
Spon1	17.7446137715891	0.638433218105216	0.303290215033438	2.10502412032919	0.0352892085063117	NA
Wfdc1	34.3235932459652	0.53188045270205	0.252812673077206	2.10385201907825	0.035391357493575	NA
Ccnd1	37.6407680884684	0.381992590214997	0.181609040480406	2.10337871509327	0.0354326775384156	NA
Rgs10	38.3914923214104	0.445699851145558	0.212391699990807	2.09848054874484	0.0358627164086255	NA
Phyh	28.1599837896771	0.454808800421285	0.217145205818838	2.09449155787822	0.0362162143192606	NA
Fkbp10	34.6136433093841	0.459233751996172	0.219420802931832	2.0929362478855	0.0363548459382276	NA
Dpp7	63.3754713470597	0.346066309572695	0.165474771865752	2.09135390048131	0.0364963513859675	NA
Lgals5	6.4986809424076	1.50373395588681	0.719640485260333	2.08956275624602	0.0366570950614818	NA
Ccnd2	64.9097520231676	0.324950664461975	0.155773477224644	2.08604616300218	0.0369744416826823	NA
Gas1	120.969578405988	0.404629644767147	0.19544070437428	2.07034479364267	0.0384200676814256	0.317838741728158
Anxa5	193.577859512295	0.253117805359946	0.122647679803924	2.06377981030382	0.039038598175101	0.318266061895186
Mmp23	14.5322967209677	0.609121404849255	0.295528580988155	2.06112519747682	0.0392910974892549	NA
Igfbp4	548.768418663761	0.342762888648407	0.166672921190632	2.05650015731333	0.0397343311348004	0.318266061895186
Igfbp5	297.458677818999	0.381661275318969	0.185633610607572	2.05599230694164	0.0397832577368983	0.318266061895186
Clec11a	18.5530518491088	0.749940867554687	0.365336133683241	2.05274211448493	0.0400975952331863	NA
Scara5	81.1886338352724	0.352329622395823	0.171867429823492	2.05000809494659	0.0403636408803939	NA
Col1a2	2358.94020320222	0.78867999603917	0.385358849710525	2.04661187003131	0.0406962084531118	0.3201655536727
Gpx7	38.3608468100125	0.499579927839628	0.244221205657514	2.04560421563154	0.0407953263731844	NA
RT1-Da	215.310395335198	0.367141639276011	0.179962296401103	2.04010310280616	0.041340057754442	0.3201655536727
Rsad2	3.09717148421288	1.44682533357395	0.709408481074901	2.03948130332712	0.0414020153520935	NA
Angptl2	55.5704266522908	0.341875181779205	0.167678398318264	2.03887432852444	0.0414625716146379	NA
Sema3b	19.5552677270003	0.583563085939961	0.286520250357002	2.03672545034023	0.0416775626367013	NA
Igf1	108.700659322754	0.515694903441449	0.253966966356658	2.03055897717514	0.0422997527111578	0.321777679235258
Calm1	331.947709333711	0.161730204247914	0.0798212020149503	2.02615596063841	0.0427488049894315	0.321777679235258
Ifgga2l1	13.9011602521751	0.643308699472217	0.318477933374134	2.01995	0.0433888354057984	NA
Lgr5	31.2452636795814	0.539996723955019	0.267887613118309	2.01575846553434	0.0438252386744201	NA
Tnmd	20.2593196293664	1.10685465207109	0.54922618251269	2.01529840949546	0.0438733914864924	NA
Bhlhe41	7.3124965183538	0.882816398275073	0.440114655758582	2.00587821087996	0.0448692435063137	NA
Ssc5d	16.5192901015323	0.68436321938674	0.342390489959478	1.99877987109903	0.04563217662599	NA
Ak1	10.6974091476975	0.675091606349477	0.339903838552062	1.98612527950629	0.0470194149478946	NA
RT1-Ba	37.5510049797395	0.614640373376069	0.310120108130749	1.98194298680217	0.0474856220384022	NA
Mxd4	41.428006796949	0.355966596391256	0.179689831427859	1.98100578960234	0.0475906243219214	NA
Tie1	38.4491062587017	0.381840506716884	0.192791722111793	1.98058559016071	0.0476377662286984	NA
Cyb5r3	176.340925449042	0.25069420019852	0.127028235820732	1.97353130647513	0.0484350613900837	0.356168936282635
Nalcn	0.606300497463495	2.73505254934545	1.38834413227903	1.97001052243131	0.0488371646225784	NA
Grem1	4.05374165281402	1.57222316635254	0.800169794270548	1.96486193006799	0.0494302200088516	NA
Bgn	657.910504378431	0.482141131119342	0.245466969487736	1.96417926259292	0.0495093068099884	0.360427753576716
